# Supplementary material for: Epimeria abyssalis sp. n. from the Kuril-Kamchatka Trench (Crustacea, Amphipoda, Epimeriidae)
Source: Zookeys. 2016 Dec 8;(638):125–42. doi: 10.3897/zookeys.638.10329 (PMC5270746; doi:10.3897/zookeys.638.10329)
Supplement: XML Treatment for Epimeria [file zookeys.638.10329-treatment1.xml]

<!DOCTYPE tp:taxon-treatment
  PUBLIC "-//TaxonX//DTD Taxonomic Treatment Publishing DTD v0 20100105//EN" "tax-treatment-NSO.dtd">
<tp:taxon-treatment xmlns:tp="http://www.plazi.org/taxpub"><tp:treatment-meta><kwd-group><label>Taxon classification</label><kwd><named-content content-type="kingdom">Animalia</named-content></kwd><kwd><named-content content-type="order">Amphipoda</named-content></kwd><kwd><named-content content-type="family">Epimeriidae</named-content></kwd></kwd-group><mixed-citation publication-type="journal"><person-group><name><surname>Shimomura</surname><given-names>Michitaka</given-names></name><name><surname>Tomikawa</surname><given-names>Ko</given-names></name></person-group><article-title><italic><tp:taxon-name><tp:taxon-name-part taxon-name-part-type="genus">Epimeria</tp:taxon-name-part> <tp:taxon-name-part taxon-name-part-type="species">abyssalis</tp:taxon-name-part></tp:taxon-name></italic> sp. n. from the Kuril-Kamchatka Trench (<tp:taxon-name><tp:taxon-name-part taxon-name-part-type="subphylum">Crustacea</tp:taxon-name-part></tp:taxon-name>, <tp:taxon-name><tp:taxon-name-part taxon-name-part-type="order">Amphipoda</tp:taxon-name-part></tp:taxon-name>, <tp:taxon-name><tp:taxon-name-part taxon-name-part-type="family">Epimeriidae</tp:taxon-name-part></tp:taxon-name>)</article-title><source>Zookeys</source><day>8</day><month>12</month><year>2016</year><volume>2016</volume><issue>638</issue><fpage>125</fpage><lpage>142</lpage><pub-id pub-id-type="doi">10.3897/zookeys.638.10329</pub-id></mixed-citation></tp:treatment-meta><tp:nomenclature><tp:taxon-name>
            <tp:taxon-name-part taxon-name-part-type="genus">Epimeria</tp:taxon-name-part>
          </tp:taxon-name><tp:taxon-authority>Costa in Hope, 1851</tp:taxon-authority></tp:nomenclature><tp:treatment-sec sec-type="Type-species" id="SECID0EAEAC"><title>Type-species.</title><p>
            <italic><tp:taxon-name><tp:taxon-name-part taxon-name-part-type="genus">Epimeria</tp:taxon-name-part> <tp:taxon-name-part taxon-name-part-type="species">tricristata</tp:taxon-name-part></tp:taxon-name></italic> Costa in Hope, 1851 (= <italic><tp:taxon-name><tp:taxon-name-part taxon-name-part-type="genus">Gammarus</tp:taxon-name-part> <tp:taxon-name-part taxon-name-part-type="species">corniger</tp:taxon-name-part></tp:taxon-name></italic> Fabricius, 1779)</p></tp:treatment-sec></tp:taxon-treatment>
