# Supplementary material for: Epimeria abyssalis sp. n. from the Kuril-Kamchatka Trench (Crustacea, Amphipoda, Epimeriidae)
Source: Zookeys. 2016 Dec 8;(638):125–42. doi: 10.3897/zookeys.638.10329 (PMC5270746; doi:10.3897/zookeys.638.10329)
Supplement: XML Treatment for Epimeria abyssalis [file zookeys.638.10329-treatment2.xml]

<!DOCTYPE tp:taxon-treatment
  PUBLIC "-//TaxonX//DTD Taxonomic Treatment Publishing DTD v0 20100105//EN" "tax-treatment-NSO.dtd">
<tp:taxon-treatment xmlns:tp="http://www.plazi.org/taxpub"><tp:treatment-meta><kwd-group><label>Taxon classification</label><kwd><named-content content-type="kingdom">Animalia</named-content></kwd><kwd><named-content content-type="order">Amphipoda</named-content></kwd><kwd><named-content content-type="family">Epimeriidae</named-content></kwd></kwd-group><mixed-citation publication-type="journal"><person-group><name><surname>Shimomura</surname><given-names>Michitaka</given-names></name><name><surname>Tomikawa</surname><given-names>Ko</given-names></name></person-group><article-title><italic><tp:taxon-name><tp:taxon-name-part taxon-name-part-type="genus">Epimeria</tp:taxon-name-part> <tp:taxon-name-part taxon-name-part-type="species">abyssalis</tp:taxon-name-part></tp:taxon-name></italic> sp. n. from the Kuril-Kamchatka Trench (<tp:taxon-name><tp:taxon-name-part taxon-name-part-type="subphylum">Crustacea</tp:taxon-name-part></tp:taxon-name>, <tp:taxon-name><tp:taxon-name-part taxon-name-part-type="order">Amphipoda</tp:taxon-name-part></tp:taxon-name>, <tp:taxon-name><tp:taxon-name-part taxon-name-part-type="family">Epimeriidae</tp:taxon-name-part></tp:taxon-name>)</article-title><source>Zookeys</source><day>8</day><month>12</month><year>2016</year><volume>2016</volume><issue>638</issue><fpage>125</fpage><lpage>142</lpage><pub-id pub-id-type="doi">10.3897/zookeys.638.10329</pub-id></mixed-citation></tp:treatment-meta><tp:nomenclature><tp:taxon-name>
            <tp:taxon-name-part taxon-name-part-type="genus">Epimeria</tp:taxon-name-part>
            <tp:taxon-name-part taxon-name-part-type="species">abyssalis</tp:taxon-name-part>
            <object-id xmlns:xlink="http://www.w3.org/1999/xlink" content-type="zoobank" xlink:type="simple">http://zoobank.org/1A3E4D57-208C-40F9-8B63-484F2304A8B2</object-id>
          </tp:taxon-name><tp:taxon-status xmlns:xlink="http://www.w3.org/1999/xlink" xlink:type="simple">sp. n.</tp:taxon-status><xref ref-type="fig" rid="F1">Figures 1</xref><xref ref-type="fig" rid="F2">, 2</xref><xref ref-type="fig" rid="F3">, 3</xref><xref ref-type="fig" rid="F4">, 4</xref><xref ref-type="fig" rid="F5">, 5</xref><xref ref-type="fig" rid="F6">, 6</xref><xref ref-type="fig" rid="F7">, 7</xref><xref ref-type="fig" rid="F8">, 8</xref><xref ref-type="fig" rid="F9">, 9</xref><xref ref-type="fig" rid="F10">, 10</xref><xref ref-type="fig" rid="F11">, 11</xref></tp:nomenclature><tp:treatment-sec sec-type="material" id="SECID0EKHAC"><title>Material examined.</title><p>
            <bold><italic>Holotype</italic>.</bold> Ovigerous ♀ (53 mm) (<named-content xmlns:xlink="http://www.w3.org/1999/xlink" content-type="dwc:institutional_code" xlink:type="simple">KMNH</named-content> IvR 500905), with 5 eggs, Sta. KH-01-02-XR-12, <named-content xmlns:xlink="http://www.w3.org/1999/xlink" content-type="dwc:verbatimCoordinates" xlink:type="simple"><named-content content-type="geo-json" specific-use="{&#34;type&#34;:&#34;Point&#34;,&#34;coordinates&#34;:[146.903167,41.627833]}" id="NCID0E3HAC" xlink:type="simple">41°37.67N, 146°54.19E</named-content></named-content>–<named-content xmlns:xlink="http://www.w3.org/1999/xlink" content-type="dwc:verbatimCoordinates" xlink:type="simple"><named-content content-type="geo-json" specific-use="{&#34;type&#34;:&#34;Point&#34;,&#34;coordinates&#34;:[146.383833,41.436667]}" id="NCID0EEIAC" xlink:type="simple">41°26.20N, 146°23.03E</named-content></named-content>, 5473–5484 m depth, muddy bottom, Kuril–Kamchatka Trench, 22–23 September 2001, 4 m ORE beam trawl, towed by R/V “Hakuho-Maru”.</p><p>
            <bold><italic>Paratypes</italic>.</bold> 1 ovigerous ♀ (47 mm) (<named-content xmlns:xlink="http://www.w3.org/1999/xlink" content-type="dwc:institutional_code" xlink:type="simple">KMNH</named-content> IvR 500906), 1 juvenile ♀ (22 mm) (<named-content xmlns:xlink="http://www.w3.org/1999/xlink" content-type="dwc:institutional_code" xlink:type="simple">KMNH</named-content> IvR 500907), Sta. KH-01-02-XR-8, <named-content xmlns:xlink="http://www.w3.org/1999/xlink" content-type="dwc:verbatimCoordinates" xlink:type="simple"><named-content content-type="geo-json" specific-use="{&#34;type&#34;:&#34;Point&#34;,&#34;coordinates&#34;:[145.630833,41.834667]}" id="NCID0E2IAC" xlink:type="simple">41°50.08 N 145°37.85E</named-content></named-content>–<named-content xmlns:xlink="http://www.w3.org/1999/xlink" content-type="dwc:verbatimCoordinates" xlink:type="simple"><named-content content-type="geo-json" specific-use="{&#34;type&#34;:&#34;Point&#34;,&#34;coordinates&#34;:[145.586333,41.828333]}" id="NCID0EDJAC" xlink:type="simple">41°49.70N <!--PageBreak-->145°35.18E</named-content></named-content>, 5695–5664 m depth, muddy bottom, Kuril–Kamchatka Trench, 19 September 2001, 4 m ORE beam trawl, towed by R/V “Hakuho-Maru”.</p></tp:treatment-sec><tp:treatment-sec sec-type="description" id="SECID0ELJAC"><title>Description of the holotype.</title><p>Rostrum (Fig. <xref ref-type="fig" rid="F1">1A, D, C</xref>) short, 0.2 times as long as head, not reaching one third of first article of antenna 1. Head (Fig. <xref ref-type="fig" rid="F1">1D</xref>) ventral lobe blunt. No eye pigments but swelling present in expected eye position. Pereonites 1–7 (Fig. <xref ref-type="fig" rid="F1">1A, B, D</xref>) without dorsal carinae: pereonite 1 0.8 times as long as head (excluding rostrum); pereonite 2 0.9 times as long as pereonite 1; pereonites 1–7 each with short dorsolateral processes, lacking mid-dorsal processes; pereonite 7 with short dorsolateral and mid-dorsal process. Pleonites 1–3 (Fig. <xref ref-type="fig" rid="F1">1A, B, E</xref>) with dorsal carinae and posterolateral processes: dorsal carinae of pleonites 1 and 2 not reaching apex of posterolateral processes; dorsal carina of pleonite 3 reaching apex of posterolateral processes. Epimeral plate 1 (Fig. <xref ref-type="fig" rid="F1">1A, E</xref>) with rounded posteroventral angle; epimeral plate 2 (Fig. <xref ref-type="fig" rid="F1">1A, E</xref>) with less rounded posteroventral angle; epimeral plate 3 (Fig. <xref ref-type="fig" rid="F1">1A, E</xref>) with posteroventral angle produced into a large tooth, reaching apex of dorsal carina of pleonite 3.</p><fig id="F1" position="float" orientation="portrait"><label>Figure 1.</label><caption><p>
          <italic><tp:taxon-name><tp:taxon-name-part taxon-name-part-type="genus">Epimeria</tp:taxon-name-part> <tp:taxon-name-part taxon-name-part-type="species">abyssalis</tp:taxon-name-part></tp:taxon-name></italic> sp. n., holotype female: <bold>A</bold> habitus, lateral <bold>B</bold> habitus, dorsal <bold>C</bold> head and articles 1 and 2 of right antenna 1, dorsal <bold>D</bold> anterior part of body, lateral <bold>E</bold> posterior part of body, lateral <bold>F</bold> telson, dorsal. Scale bars: 5 mm.</p></caption><graphic xmlns:xlink="http://www.w3.org/1999/xlink" xlink:href="zookeys-638-125-g001.jpg" position="float" orientation="portrait" xlink:type="simple" id="oo_114167.jpg"/></fig><p>
            <italic>Urosomites</italic> 1–3 (Fig. <xref ref-type="fig" rid="F1">1A, E</xref>) without dorsal processes, extremely low rounded lobe on urosomite 1: urosomite 1 longest; urosomite 2 shortest, 0.4 times as long as urosomite 1; urosomite 3 1.7 times as long as urosomite 2.</p><p>
            <italic>Antenna 1</italic> (Fig. <xref ref-type="fig" rid="F2">2A, B</xref>) peduncle without teeth, length of articles 1:2:3 approximately 5:3:1; article 1 twice as long as width; accessory flagellum 1-articulate, scale-like; primary flagellum of 102 articles. Antenna 2 (Fig. <xref ref-type="fig" rid="F2">2C–F</xref>): article 1 mediodistally projected; article 2 distolaterally projected; article 3 bluntly projected distolaterally; article 4 0.8 times as long as article 5; article 5 longest; flagellum of 104 articles.</p><fig id="F2" position="float" orientation="portrait"><label>Figure 2.</label><caption><p>
          <italic><tp:taxon-name><tp:taxon-name-part taxon-name-part-type="genus">Epimeria</tp:taxon-name-part> <tp:taxon-name-part taxon-name-part-type="species">abyssalis</tp:taxon-name-part></tp:taxon-name></italic> sp. n., holotype female: <bold>A</bold> left antenna 1, medial <bold>B</bold> basal part of left antenna 1, medial <bold>C</bold> left antenna 2, medial <bold>D</bold> basal part of left antenna 2, medial <bold>E</bold> basal part of left antenna 2, lateral <bold>F</bold> flagella of left antenna 2, medial <bold>G</bold> labium, dorsal <bold>H</bold> anterior part of labium, dorsal <bold>I</bold> left mandible, medial. Scale bars: 1 mm.</p></caption><graphic xmlns:xlink="http://www.w3.org/1999/xlink" xlink:href="zookeys-638-125-g002.jpg" position="float" orientation="portrait" xlink:type="simple" id="oo_114168.jpg"/></fig><p>
            <italic>Labrum</italic> (= upper lip) (Fig. <xref ref-type="fig" rid="F2">2G, H</xref>) with shallow notch distally; epistome broadly rounded. Mandible (Figs <xref ref-type="fig" rid="F2">2I</xref>, <xref ref-type="fig" rid="F3">3A–E</xref>): incisor and lacinia mobilis strongly dentate, left incisor and lacinia mobilis 9- and 6-dentate, respectively; molar produced and triturative, densely setose medially, with acute teeth distally; mandibular palp (Figs <xref ref-type="fig" rid="F2">2I</xref>, <xref ref-type="fig" rid="F3">3D</xref>) long; article 1 shortest; article 2 as long as article 3, sparsely setose medially; article 3 with some simple setae medially, two setulate and two simple long setae apically. Maxilla 1 (Fig. <xref ref-type="fig" rid="F4">4A–E</xref>): inner plate ovate, with ten stout plumose setae distally; outer plate distal margin oblique, with ten weakly serrate or unarmed robust setae; palp exceeding outer plate; palp article 1 short; palp article 2 2.9 times as long as article 1, with two simple setae laterally, and with stout setae distally and medially. Maxilla 2 (Fig. <xref ref-type="fig" rid="F4">4F–I</xref>): inner plate with stout plumose setae distally, and with short simple setae medially and laterally; outer plate stout with simple short setae laterally, and with simple and crenulate setae distally. Maxilliped (Fig. <xref ref-type="fig" rid="F5">5A–F</xref>): inner plate moderately narrow, with long plumose setae medially and short plumose setae distally; outer plate broadly rounded distally, reaching two thirds the length of second article of maxillipedal palp; palp articles 1 and 2 with plumose setae distolaterally and medially; article 3 with row of short, stout setae medially and short claw apically. Lower lip (= labium) (Fig. <xref ref-type="fig" rid="F4">4J, K</xref>) with stout setae distomedially, fine setae medially and distolaterally; broad hypopharyngeal lobes; lateral processes narrow; inner lobe absent.</p><fig id="F3" position="float" orientation="portrait"><label>Figure 3.</label><caption><p>
          <italic><tp:taxon-name><tp:taxon-name-part taxon-name-part-type="genus">Epimeria</tp:taxon-name-part> <tp:taxon-name-part taxon-name-part-type="species">abyssalis</tp:taxon-name-part></tp:taxon-name></italic> sp. n., holotype female: <bold>A</bold> molar process, incisor, lacinia mobilis and setal row of left mandible, dorsal <bold>B</bold> molar process of left mandible, dorsal <bold>C</bold> seta of setal row of left mandible, dorsal <bold>D</bold> right mandible, medial <bold>E</bold> molar process, incisor and setal row of right mandible, dorsal. Scale bars: 1 mm.</p></caption><graphic xmlns:xlink="http://www.w3.org/1999/xlink" xlink:href="zookeys-638-125-g003.jpg" position="float" orientation="portrait" xlink:type="simple" id="oo_114169.jpg"/></fig><fig id="F4" position="float" orientation="portrait"><label>Figure 4.</label><caption><p>
          <italic><tp:taxon-name><tp:taxon-name-part taxon-name-part-type="genus">Epimeria</tp:taxon-name-part> <tp:taxon-name-part taxon-name-part-type="species">abyssalis</tp:taxon-name-part></tp:taxon-name></italic> sp. n., holotype female: <bold>A</bold> left maxilla 1, dorsal <bold>B</bold> articles 1 and 2 of palp of left maxilla 1, dorsal <bold>C</bold> seta on article 2 of palp of left maxilla 1, dorsal <bold>D</bold> seta on outer plate of left maxilla 1, dorsal <bold>E</bold> seta on inner plate of left maxilla 1, dorsal <bold>F</bold> left maxilla 2, dorsal <bold>G</bold> seta on outer plate of left maxilla 2, dorsal <bold>H</bold> seta on outer plate of left maxilla 2, dorsal <bold>I</bold> seta on inner plate of left maxilla 2, dorsal <bold>J</bold> lower lip, dorsal. Scale bars: 1 mm.</p></caption><graphic xmlns:xlink="http://www.w3.org/1999/xlink" xlink:href="zookeys-638-125-g004.jpg" position="float" orientation="portrait" xlink:type="simple" id="oo_114170.jpg"/></fig><fig id="F5" position="float" orientation="portrait"><label>Figure 5.</label><caption><p>
          <italic><tp:taxon-name><tp:taxon-name-part taxon-name-part-type="genus">Epimeria</tp:taxon-name-part> <tp:taxon-name-part taxon-name-part-type="species">abyssalis</tp:taxon-name-part></tp:taxon-name></italic> sp. n., holotype female: <bold>A</bold> left maxilliped, ventral <bold>B</bold> left maxilliped, dorsal (omitted setae excluding setae on inner plates), dorsal <bold>C</bold> article 4 of left maxillipedal palp, ventral <bold>D</bold> seta on article 2 of left maxillipedal palp, ventral <bold>E</bold> seta on inner plate of left maxilliped, dorsal <bold>F</bold> seta on inner plate of left maxilliped, dorsal. Scale bars: 1 mm.</p></caption><graphic xmlns:xlink="http://www.w3.org/1999/xlink" xlink:href="zookeys-638-125-g005.jpg" position="float" orientation="portrait" xlink:type="simple" id="oo_114171.jpg"/></fig><p>
            <italic>Gnathopod 1</italic> (Figs <xref ref-type="fig" rid="F1">1A, D</xref>, <xref ref-type="fig" rid="F6">6A, B</xref>): coxa slender, with blunt apex; anterior margin of coxa slightly concave; basis longest, with numerous fine setae anteriorly and poste<!--PageBreak--><!--PageBreak--><!--PageBreak-->riorly, and with groups of setae anterodistally and posterodistally; ischium triangular, with many long setae distally; merus slightly longer than ischium, with many long setae distally; carpus 0.6 times as long as basis, with groups of long setae posteriorly; propodus stout, as long as carpus, crenulate posteriorly, with groups of short setae on posterior border, and with two robust and some slender setae distally; posterodistal angle squared; palmar margin transverse strongly serrate; dactylus slender, slightly curved, serrate posteriorly, with acute unguis apically.</p><fig id="F6" position="float" orientation="portrait"><label>Figure 6.</label><caption><p>
          <italic><tp:taxon-name><tp:taxon-name-part taxon-name-part-type="genus">Epimeria</tp:taxon-name-part> <tp:taxon-name-part taxon-name-part-type="species">abyssalis</tp:taxon-name-part></tp:taxon-name></italic> sp. n., holotype female: <bold>A</bold> left pereopod 1, lateral <bold>B</bold> distal part of propodus and dactylus of left pereopod 1, medial <bold>C</bold> left pereopod 2, lateral <bold>D</bold> distal part of propodus and dactylus of left pereopod 2, medial <bold>E</bold> left pereopod 3, lateral <bold>F</bold> distal part of left pereopod 3, lateral <bold>G</bold> seta on carpus of left pereopod 3, lateral. Scale bars: 1 mm.</p></caption><graphic xmlns:xlink="http://www.w3.org/1999/xlink" xlink:href="zookeys-638-125-g006.jpg" position="float" orientation="portrait" xlink:type="simple" id="oo_114172.jpg"/></fig><!--PageBreak--><!--PageBreak--><!--PageBreak--><!--PageBreak--><p>
            <italic>Gnathopod 2</italic> (Figs <xref ref-type="fig" rid="F1">1A, D</xref>, <xref ref-type="fig" rid="F6">6C, D</xref>): coxa as wide as coxa 1, with blunt apex; anterior margin of coxa slightly concave; basis longest, slender than basis of gnathopod 1, with numerous fine setae anteriorly and posteriorly, and with groups of setae anterodistally and posterodistally; ischium trapezoidal, with many long setae distally; merus slightly longer than ischium, with many long setae distally; carpus half as long as basis, with groups of long setae posteriorly; propodus stout, slightly narrower than propodus of gnathopod 1, 0.9 times as long as carpus, crenulate posteriorly, with groups of short setae posteriorly, and with 1 robust and some slender setae distally; posterodistal angle squared; palmar margin transverse, strongly serrate; dactylus slender, slightly curved, serrate posteriorly, with acute unguis apically.</p><p>
            <italic>Pereopod 3</italic> (Figs <xref ref-type="fig" rid="F1">1A, D</xref>, <xref ref-type="fig" rid="F6">6E, G</xref>): coxa as wide as coxa 2, with blunt apex; anterior margin of coxa slightly concave; basis 0.9 times as long as basis of gnathopod 2, sparsely setose anteriorly, and with groups of setae anterodistally and posteodistally; ischium trapezoidal, with some setae distally; merus 2.9 times as long as width, 2.8 times as long as ischium, with groups of setae posteriorly; carpus 0.9 times as long as merus, with groups of setae posteriorly; propodus 1.3 times as long as carpus, acutely projected posterodistally, with groups of short setae posteriorly; dactylus slender, slightly curved, 0.7 times as long as propodus, lacking serration, with acute unguis apically.</p><p>
            <italic>Pereopod 4</italic> (Figs <xref ref-type="fig" rid="F1">1A, D</xref>, <xref ref-type="fig" rid="F7">7A, B</xref>): coxa 1.9 times as wide as coxa 3, produced into posterodistal cusp directed posterodistally, laterally projected at mid part; anterior margin of coxa slightly concave; basis as long as basis of pereopod 3, sparsely setose anteriorly and posteriorly, and with groups of setae anterodistally and posterodistally; ischium trapezoidal, with some setae distally; merus 3.6 times as long as width, 2.8 times as long as ischium, sparsely setose posteriorly; carpus 0.7 times as long as merus, with groups of long setae posteriorly; propodus 1.2 times as long as carpus, acutely projected posterodistally, with groups of short setae posteriorly; dactylus slender, slightly curved, 0.7 times as long as propodus, lacking serration, with acute unguis apically.</p><fig id="F7" position="float" orientation="portrait"><label>Figure 7.</label><caption><p>
          <italic><tp:taxon-name><tp:taxon-name-part taxon-name-part-type="genus">Epimeria</tp:taxon-name-part> <tp:taxon-name-part taxon-name-part-type="species">abyssalis</tp:taxon-name-part></tp:taxon-name></italic> sp. n., holotype female: <bold>A</bold> left pereopod 4, lateral <bold>B</bold> coxa of left pereopod 4, dorsal <bold>C</bold> left pereopod 5, lateral <bold>D</bold> distal part of propodus of left pereopod 5, lateral <bold>E</bold> left pereopod 6, lateral <bold>F</bold> distal part of propodus of left pereopod 6, lateral. Scale bars: 1 mm.</p></caption><graphic xmlns:xlink="http://www.w3.org/1999/xlink" xlink:href="zookeys-638-125-g007.jpg" position="float" orientation="portrait" xlink:type="simple" id="oo_114173.jpg"/></fig><p>
            <italic>Pereopod 5</italic> (Figs <xref ref-type="fig" rid="F1">1A, D</xref>, <xref ref-type="fig" rid="F7">7C, D</xref>): coxa as wide as coxa 4, subrectangular, without anterodistal and posterodistal projections; anterior margin of coxa broadly rounded; basis as long as basis of pereopod 4, 1.5 times as wide as basis of pereopod 4, setose anteriorly, and with groups of setae anterodistally and posterodistally; ischium trapezoidal, with some setae distally; merus 3.3 times as long as width, 2.9 times as long as ischium; carpus 1.3 times as long as merus, sparsely setose anteriorly; propodus 1.4 times as long as carpus, acutely projected posterodistally, with groups of short setae anteriorly; dactylus very long, slender, slightly curved, 0.6 times as long as propodus, lacking serration, with acute unguis apically.</p><p>
            <italic>Pereopod 6</italic> (Figs <xref ref-type="fig" rid="F1">1A</xref>, <xref ref-type="fig" rid="F7">7E, F</xref>): coxa 0.6 times as wide as coxa 5, subrectangular, ventrally concave, without anterodistal and posterodistal projections; anterior margin of coxa nearly straight; basis ventrally convex, nearly straight dorsally, with longitudinal keel laterally, as long as basis of pereopod 5, 1.4 times as wide as basis of pereopod 5, setose anteriorly, and with groups of setae posterodistally; ischium trapezoidal, with some setae distally; merus 3.8 times as long as width, 3.6 times as long as ischium, with groups of short setae anteriorly; carpus 0.8 times as long as merus, with groups of setae <!--PageBreak--><!--PageBreak-->anteriorly and anterordistally; propodus 1.4 times as long as carpus, without projection posterodistally, with groups of short setae anteriorly; dactylus very long, slender, slightly curved, 0.5 times as long as propodus, lacking serration, with acute unguis apically.</p><p>
            <italic>Pereopod 7</italic> (Figs <xref ref-type="fig" rid="F1">1A</xref>, <xref ref-type="fig" rid="F8">8A, B</xref>): coxa 0.6 times as wide as coxa 5, subquadrate, ventrally convex, without anterodistal and posterodistal projections; anterior margin of coxa nearly straight; posteroventral corner of coxa very broadly rounded; basis broadest, convex ventrally and dorsally, 1.4 times as long as width, as long as basis of pereopod 6, 1.6 times as wide as basis of pereopod 6, setose anteriorly, and with groups of setae posterodistally; ischium trapezoidal, with some setae distally; merus 3.4 times as long as width, 2.8 times as long as ischium, with groups of short setae anteriorly; carpus as long as merus, with groups of setae anteriorly and anterordistally; propodus 1.3 times as long as carpus, without projection posterodistally, with groups of short setae anteriorly; dactylus very long, slender, slightly curved, half as long as propodus, lacking serration, with acute unguis apically.</p><fig id="F8" position="float" orientation="portrait"><label>Figure 8.</label><caption><p>
          <italic><tp:taxon-name><tp:taxon-name-part taxon-name-part-type="genus">Epimeria</tp:taxon-name-part> <tp:taxon-name-part taxon-name-part-type="species">abyssalis</tp:taxon-name-part></tp:taxon-name></italic> sp. n., holotype female: <bold>A</bold> left pereopod 7, lateral <bold>B</bold> distal part of propodus of left pereopod 7, lateral <bold>C</bold> left pleopod 1, dorsal <bold>D</bold> coupling hooks on peduncle of left pleopod 1, dorsal <bold>E</bold> seta on peduncle of left pleopod 1, dorsal <bold>F</bold> seta on outer ramus of left pleopod 1, dorsal. Scale bars: 1 mm.</p></caption><graphic xmlns:xlink="http://www.w3.org/1999/xlink" xlink:href="zookeys-638-125-g008.jpg" position="float" orientation="portrait" xlink:type="simple" id="oo_114174.jpg"/></fig><p>
            <italic>Coxal gills</italic> on gnathopod 2 and pereopods 3–7 (Figs <xref ref-type="fig" rid="F6">6C, E</xref>, <xref ref-type="fig" rid="F7">7A, B, D</xref>, <xref ref-type="fig" rid="F8">8A</xref>). <italic>Oostegites</italic> (= brood plates) (Figs <xref ref-type="fig" rid="F6">6C, E</xref>, <xref ref-type="fig" rid="F7">7A, B</xref>) with numerous marginal setae; oostegites of gnathopod 2 and pereopod 3 longer than bases and coxal gills; oostegites of pereopod 4 longer than basis and shorter than coxal gill; oostegite of pereopod 5 as long as basis and shorter than gill.</p><p>
            <italic>Pleopods 1–3</italic> (Fig. <xref ref-type="fig" rid="F8">8C–H</xref>) similar in shape, decreasing in length posteriorly: peduncle broad, subrectangular, with many setae laterally, three plumose setae mediodistally and two coupling hooks (= retinacula); inner ramus as long as outer ramus; rami articulated with many plumose setae medially and laterally.</p><p>
            <italic>Uropod 1</italic> (Fig. <xref ref-type="fig" rid="F9">9A</xref>): peduncle subequal in length to inner ramus, with five short robust setae medially and five short robust setae laterally; inner ramus slightly curved medially, acutely pointed, with many short robust setae on margin; outer ramus as long as inner ramus, acutely pointed, with many short robust setae on margin.</p><fig id="F9" position="float" orientation="portrait"><label>Figure 9.</label><caption><p>
          <italic><tp:taxon-name><tp:taxon-name-part taxon-name-part-type="genus">Epimeria</tp:taxon-name-part> <tp:taxon-name-part taxon-name-part-type="species">abyssalis</tp:taxon-name-part></tp:taxon-name></italic> sp. n., <bold>A–C</bold> holotype female, <bold>D, E</bold> paratype female (<named-content xmlns:xlink="http://www.w3.org/1999/xlink" content-type="dwc:institutional_code" xlink:type="simple">KMNH</named-content> IvR 500907): <bold>A</bold> left uropod 1, dorsal <bold>B</bold> left uropod 2, dorsal <bold>C</bold> left uropod 3, dorsal <bold>D</bold> habitus, lateral E telson, dorsal. Scale bars: 1 mm.</p></caption><graphic xmlns:xlink="http://www.w3.org/1999/xlink" xlink:href="zookeys-638-125-g009.jpg" position="float" orientation="portrait" xlink:type="simple" id="oo_114175.jpg"/></fig><p>
            <italic>Uropod 2</italic> (Fig. <xref ref-type="fig" rid="F9">9B</xref>) 0.8 times as long as uropod 1; peduncle subequal in length to inner ramus, increasing in width distally, with two short robust setae laterally; inner ramus acutely pointed, with many short robust setae on margin; outer ramus 1.4 times as long as inner ramus, acutely pointed, with many short robust setae on margin.</p><p>
            <italic>Uropod 3</italic> (Fig. <xref ref-type="fig" rid="F9">9C</xref>) 0.9 times as long as uropod 2; peduncle 0.4 times as long as inner ramus, increasing in width distally, with five short robust setae laterally; inner ramus broadest, moderately blunt apically, with sparse robust setae laterally; outer ramus as long as inner ramus, moderately blunt apically, with sparse robust setae laterally.</p><p>
            <italic>Telson</italic> (Fig. <xref ref-type="fig" rid="F1">1F</xref>) 1.5 times as long as wide, with deep and narrow Y-shaped excavation, without setae; distal cleft to 0.4 of total length of telson.</p></tp:treatment-sec><tp:treatment-sec sec-type="description" id="SECID0EYLAE"><title>Description of the paratype female</title><p>
            <bold>(<named-content xmlns:xlink="http://www.w3.org/1999/xlink" content-type="dwc:institutional_code" xlink:type="simple">KMNH</named-content> IvR 500907).</bold> Similar to holotype in morphology of all appendages (Figs <xref ref-type="fig" rid="F9">9D, E</xref>, <xref ref-type="fig" rid="F10">10A–C</xref>). Pleonites 1–3 (Fig. <xref ref-type="fig" rid="F9">9D</xref>) with dorsal carinae and posterolateral processes; dorsal carinae of pleonites 1 and 2 reaching apex of posterolateral processes. Epimeral plate 3 (Fig. <xref ref-type="fig" rid="F9">9D</xref>) with pointed posteroventral angle, reaching apex of dorsal carina of pleonite 3.</p><fig id="F10" position="float" orientation="portrait"><label>Figure 10.</label><caption><p>
          <italic><tp:taxon-name><tp:taxon-name-part taxon-name-part-type="genus">Epimeria</tp:taxon-name-part> <tp:taxon-name-part taxon-name-part-type="species">abyssalis</tp:taxon-name-part></tp:taxon-name></italic> sp. n., paratype female (<named-content xmlns:xlink="http://www.w3.org/1999/xlink" content-type="dwc:institutional_code" xlink:type="simple">KMNH</named-content> IvR 500907): <bold>A</bold> left pereopod 1, lateral <bold>B</bold> distal part of propodus and dactylus of left pereopod 1, lateral <bold>C</bold> left pereopod 2, lateral. Scale bars: 1 mm.</p></caption><graphic xmlns:xlink="http://www.w3.org/1999/xlink" xlink:href="zookeys-638-125-g010.jpg" position="float" orientation="portrait" xlink:type="simple" id="oo_114176.jpg"/></fig><p>
            <italic>Telson</italic> (Fig. <xref ref-type="fig" rid="F9">9E</xref>) 1.4 times as long as wide, with deep and narrow Y-shaped excavation, without setae.</p><!--PageBreak--><!--PageBreak--></tp:treatment-sec><tp:treatment-sec sec-type="description" id="SECID0EAOAE"><title>Coloration.</title><p>Body (Fig. <xref ref-type="fig" rid="F11">11</xref>) and appendages excluding maxilliped cream-colored; distal part of maxilliped brownish red.</p><fig id="F11" position="float" orientation="portrait"><label>Figure 11.</label><caption><p>
          <italic><tp:taxon-name><tp:taxon-name-part taxon-name-part-type="genus">Epimeria</tp:taxon-name-part> <tp:taxon-name-part taxon-name-part-type="species">abyssalis</tp:taxon-name-part></tp:taxon-name></italic> sp. n., paratype female (<named-content xmlns:xlink="http://www.w3.org/1999/xlink" content-type="dwc:institutional_code" xlink:type="simple">KMNH</named-content> IvR 500906) photographed on board shortly after sampling. Scale bar: 10 mm.</p></caption><graphic xmlns:xlink="http://www.w3.org/1999/xlink" xlink:href="zookeys-638-125-g011.jpg" position="float" orientation="portrait" xlink:type="simple" id="oo_114177.jpg"/></fig></tp:treatment-sec><tp:treatment-sec sec-type="remarks" id="SECID0EFPAE"><title>Remarks.</title><p>
            <italic><tp:taxon-name><tp:taxon-name-part taxon-name-part-type="genus">Epimeria</tp:taxon-name-part> <tp:taxon-name-part taxon-name-part-type="species">abyssalis</tp:taxon-name-part></tp:taxon-name></italic> sp. n. can be identified and separated from other species of the genus by the following combination of characters: rostrum short, 0.2 times <!--PageBreak-->as long as head; eyes absent; pereonites 1–7 without dorsal carinae; palmar margins of propodi of gnathopods 1–2 transverse, strongly serrate; coxae 1–3 each with blunt apex; coxa 4 produced into posterodistal cusp directed posterodistally, laterally projected at mid part; anterior margin of coxa 4 slightly concave; coxa 5 as wide as coxa 4, subrectangular, without anterodistal and posterodistal projections; anterior margin of coxa 5 broadly rounded; basis of pereopod 7 broadest, as long as basis of pereopod 6, 1.6 times as wide as basis of pereopod 6; and telson 1.5 times as long as wide, with deep and narrow Y-shaped excavation, without setae.</p><p>
            <italic><tp:taxon-name><tp:taxon-name-part taxon-name-part-type="genus">Epimeria</tp:taxon-name-part> <tp:taxon-name-part taxon-name-part-type="species">abyssalis</tp:taxon-name-part></tp:taxon-name></italic> sp. n. is close to <italic><tp:taxon-name><tp:taxon-name-part taxon-name-part-type="genus">Epimeria</tp:taxon-name-part> <tp:taxon-name-part taxon-name-part-type="species">pelagica</tp:taxon-name-part></tp:taxon-name></italic> and <italic><tp:taxon-name><tp:taxon-name-part taxon-name-part-type="genus">Epimeria</tp:taxon-name-part> <tp:taxon-name-part taxon-name-part-type="species">yaquinae</tp:taxon-name-part></tp:taxon-name></italic>, with which it shares a short rostrum, pereon without dorsal carinae, and coxa 5 lacking posterodistal projection <!--PageBreak-->are shared by <italic><tp:taxon-name><tp:taxon-name-part taxon-name-part-type="genus">Epimeria</tp:taxon-name-part> <tp:taxon-name-part taxon-name-part-type="species">pelagica</tp:taxon-name-part></tp:taxon-name></italic> and <italic><tp:taxon-name><tp:taxon-name-part taxon-name-part-type="genus">Epimeria</tp:taxon-name-part> <tp:taxon-name-part taxon-name-part-type="species">yaquinae</tp:taxon-name-part></tp:taxon-name></italic>. <italic><tp:taxon-name><tp:taxon-name-part taxon-name-part-type="genus">Epimeria</tp:taxon-name-part> <tp:taxon-name-part taxon-name-part-type="species">abyssalis</tp:taxon-name-part></tp:taxon-name></italic> is distinguished from <italic><tp:taxon-name><tp:taxon-name-part taxon-name-part-type="genus">Epimeria</tp:taxon-name-part> <tp:taxon-name-part taxon-name-part-type="species">pelagica</tp:taxon-name-part></tp:taxon-name></italic> by the following features (those of <italic><tp:taxon-name><tp:taxon-name-part taxon-name-part-type="genus">Epimeria</tp:taxon-name-part> <tp:taxon-name-part taxon-name-part-type="species">pelagica</tp:taxon-name-part></tp:taxon-name></italic> in parentheses): eyes absent (present); article 1 of antenna 1 twice as long as wide (as long as wide); posterodistal angle of propodi of gnathopods 1 and 2 nearly right angle squared, (obtuse angle); coxa 3 blunt distally (pointed distally); coxa 4 moderately broad at basal part (narrow); propodi of pereopods 5 and 6 moderately short, 1.4 times as long as carpi (long, 1.7–1.9 times as long as carpi); basis of pereopod 7 broad, posterior margin convex (narrow, posterior margin slightly concave); inner ramus of uropod 1 broad, as long as outer ramus (narrow, shorter than outer ramus); and telson with deep and narrow Y-shaped excavation, without setae (deep and broad V-shaped excavation, with two pairs of setae distally). <italic><tp:taxon-name><tp:taxon-name-part taxon-name-part-type="genus">Epimeria</tp:taxon-name-part> <tp:taxon-name-part taxon-name-part-type="species">abyssalis</tp:taxon-name-part></tp:taxon-name></italic> differs from <italic><tp:taxon-name><tp:taxon-name-part taxon-name-part-type="genus">Epimeria</tp:taxon-name-part> <tp:taxon-name-part taxon-name-part-type="species">yaquinae</tp:taxon-name-part></tp:taxon-name></italic> in the following features (those of <italic><tp:taxon-name><tp:taxon-name-part taxon-name-part-type="genus">Epimeria</tp:taxon-name-part> <tp:taxon-name-part taxon-name-part-type="species">yaquinae</tp:taxon-name-part></tp:taxon-name></italic> in parentheses): palmar margins of propodi of gnathopods 1 and 2 without projections (with pointed projections); labrum with shallow notch distally (without notch); uropod 3 slightly shorter than uropod 2 (longer than uropod 2); rami of uropod 2 broad (narrow); and telson with deep and narrow Y-shaped excavation (deep and broad V-shaped excavation).</p><p>
            <italic><tp:taxon-name><tp:taxon-name-part taxon-name-part-type="genus">Epimeria</tp:taxon-name-part> <tp:taxon-name-part taxon-name-part-type="species">abyssalis</tp:taxon-name-part></tp:taxon-name></italic> is the deepest recorded <italic><tp:taxon-name><tp:taxon-name-part taxon-name-part-type="genus">Epimeria</tp:taxon-name-part></tp:taxon-name></italic> species. <italic><tp:taxon-name><tp:taxon-name-part taxon-name-part-type="genus">Epimeria</tp:taxon-name-part></tp:taxon-name></italic> was previously known down to 3710 m (<italic><tp:taxon-name><tp:taxon-name-part taxon-name-part-type="genus">Epimeria</tp:taxon-name-part> <tp:taxon-name-part taxon-name-part-type="species">glaucosa</tp:taxon-name-part></tp:taxon-name></italic> J.L. Barnard, 1961).</p></tp:treatment-sec><tp:treatment-sec sec-type="etymology" id="SECID0ENUAE"><title>Etymology.</title><p>Species name was derived from <italic>abyssus</italic> (L.) referring to its deep-water habitat.</p></tp:treatment-sec></tp:taxon-treatment>
